# Supplementary material for: Bioengineering the Human Intestinal Mucosa and the Importance of Stromal Support for Pharmacological Evaluation In Vitro
Source: Cells. 2024 Nov 8;13(22):1859. doi: 10.3390/cells13221859 (PMC11592477; doi:10.3390/cells13221859)
Supplement: Supplementary file 1 [file cells-13-01859-s001.zip]

Archive with 1 entries (1 files):
- cells-3285218-supplementary.pdf
